# Supplementary material for: Honey Bee Infecting Lake Sinai Viruses
Source: Viruses. 2015 Jun 23;7(6):3285–309. doi: 10.3390/v7062772 (PMC4488739; doi:10.3390/v7062772)
Supplement: Supplementary file 1 [file viruses-07-02772-s001.zip]

Archive with 18 entries (17 files):
- viruses-07-02772-supplementary/
- viruses-07-02772-supplementary/FigS1 LSV negative strand.pdf
- viruses-07-02772-supplementary/FigS10 portrait_v4.pdf
- viruses-07-02772-supplementary/FigS2 LSV2 5'RACE aligned.pdf
- viruses-07-02772-supplementary/FigS3 LSV1_3end.pdf
- viruses-07-02772-supplementary/FigS4 LSV2_3end.pdf
- viruses-07-02772-supplementary/FigS5 LSV4.pdf
- viruses-07-02772-supplementary/FigS6 LSV 1-5 RdRp aa alignment.pdf
- viruses-07-02772-supplementary/FigS7 LSV virus prep Pathogen Diagnostic SupFigure_v6.pdf
- viruses-07-02772-supplementary/FigS8 qPCR.pdf
- viruses-07-02772-supplementary/FigS9 qPCR Stats.pdf
- viruses-07-02772-supplementary/Supp Table S3 RdRp aa alignment.xls
- viruses-07-02772-supplementary/Supp Table S6.pdf
- viruses-07-02772-supplementary/SuppTable S1 primers.docx
- viruses-07-02772-supplementary/SuppTableS2 LSVs nt alignment.xlsx
- viruses-07-02772-supplementary/SuppTableS4 MassSpec.xlsx
- viruses-07-02772-supplementary/SupTableS5_v2.xlsx
- viruses-07-02772-supplementary/viruses-07-02772-supplementary information.pdf
