# Supplementary material for: Honey Bee Infecting Lake Sinai Viruses
Source: Viruses. 2015 Jun 23;7(6):3285–309. doi: 10.3390/v7062772 (PMC4488739; doi:10.3390/v7062772)
Supplement: Supplementary file 1 [file viruses-07-02772-s001.zip › viruses-07-02772-supplementary/Supp Table S3 RdRp aa alignment.xls]

## Sheet: 5-8-15 RdRp aa alignment.csv
Supplemental Table S3. Amino acid alignment of relevant Lake Sinai virus RdRp sequences.
Lake Sinai virus RdRp amino acid sequences were aligned using the Geneious alignment tool.
Note that 100% identity in shaded cells is a result of very small regions of overlapping sequences between select LSVs and therefore is not indicative of 100% identity over the entire sequence lengths.
		LSV1				LSV4	LSV6											LSV	LSV	LSV	LSV
	LSV1	2014MT	LSV2	LSV3	LSV4	2014MT	2014MT	LSV5 JR	LSV5 JR	LSV5 JR	LSV5 JR	LSV5 JR	LSV5 JR	LSV 55	LSV 56	LSV 324	LSV Av	Belgium 2015	Belgium 2015	Belgium 2015	Belgium 2015	LSV e31	LSV e35	LSV e101
	HQ871931	KR021356	HQ888865	JQ480620	JX878492	KP892556	KR021357	KC880121	KC880123	KC880122	KC880124	KC880125	KC880126	KJ561228	KJ561229	KJ561227	KF768350	KM886902	KM886903	KM886904	KM886905	KF768348	KF768349	KF768351
LSV1 - HQ871931		98.63	80.07	78.83	80.21	78.37	92.51	80.88	75	73.24	83.44	79.82	81.48	75.14	74.01	81.92	78.31	81.67	83.44	80	83.48	78.31	78.92	73.49
LSV1 2014MT - KR021356	98.63		78.1	0	0	0	100	0	0	0	0	0	0	0	0	0	0	79.45	79.45	74.43	82.65	0	0	0
LSV2 - HQ888865	80.07	78.1		72.5	72.35	71.63	82.38	80.88	72.92	73.24	73.51	71.48	75.93	85.8	87.04	76.54	69.28	79.59	77.18	81.68	78.14	69.28	71.69	80.72
LSV3 - JQ480620	78.83	0	72.5		81.25	73.08	76.47	75	93.75	73.24	75.5	72.67	75	74.01	72.88	79.1	93.98	72.52	79.73	80.18	80.18	94.58	96.99	71.69
LSV4 - JX878492	80.21	0	72.35	81.25		92.76	100	72.06	78.13	73.24	78.15	75.05	77.78	74.01	73.45	80.23	78.92	72.92	98.96	80.21	80.21	78.31	79.52	71.69
LSV4 2014MT - KP892556	78.37	0	71.63	73.08	92.76		85	70.59	73.96	72.83	75.94	73.86	76.85	67.36	66.67	74.31	73.65	75.48	95.19	74.52	76.44	72.97	74.32	66.22
LSV6 2014MT - KR021357	92.51	100	82.38	76.47	100	85		0	0	0	0	0	0	0	0	0	0	91.19	90.75	83.26	88.11	0	0	0
LSV5 JR -KC880121	80.88	0	80.88	75	72.06	70.59	0		70.59	70.66	69.12	70.21	69.12	89.71	89.71	69.12	73.53	100	72.06	76.47	72.06	72.06	73.53	97.06
LSV5 JR -KC880123	75	0	72.92	93.75	78.13	73.96	0	70.59		71.97	76.04	77.68	78.13	72.92	70.83	75	92.71	70.83	78.13	73.96	76.04	93.75	94.79	71.88
LSV5 JR - KC880122	73.24	0	73.24	73.24	73.24	72.83	0	70.66	71.97		70.25	71.54	75.08	68.76	68.76	84.43	71.74	65.03	73.24	91.89	96.37	71	73.98	65.03
LSV5 JR - KC880124	83.44	0	73.51	75.5	78.15	75.94	0	69.12	76.04	70.25		97.67	96.3	68.21	69.54	74.17	75.5	68.21	78.15	73.51	74.83	75.5	76.16	68.21
LSV5 JR - KC880125	79.82	0	71.48	72.67	75.05	73.86	0	70.21	77.68	71.54	97.67		96.16	64.34	64.34	71.48	71.48	63.15	75.05	70.29	71.48	71.48	73.86	63.15
LSV5 JR - KC880126	81.48	0	75.93	75	77.78	76.85	0	69.12	78.13	75.08	96.3	96.16		68.52	70.37	74.07	75	66.67	77.78	74.07	75.93	75	75.93	65.74
LSV 55 -KJ561228	75.14	0	85.8	74.01	74.01	67.36	0	89.71	72.92	68.76	68.21	64.34	68.52		98.87	72.88	72.22	88.14	74.01	76.84	74.01	71.6	72.84	88.89
LSV 56 -KJ561229	74.01	0	87.04	72.88	73.45	66.67	0	89.71	70.83	68.76	69.54	64.34	70.37	98.87		71.75	70.99	88.14	73.45	76.84	74.01	70.37	71.6	88.89
LSV 324 -KJ561227	81.92	0	76.54	79.1	80.23	74.31	0	69.12	75	84.43	74.17	71.48	74.07	72.88	71.75		75.31	69.49	80.23	85.88	88.14	75.31	76.54	69.14
LSV Av - KF768350	78.31	0	69.28	93.98	78.92	73.65	0	73.53	92.71	71.74	75.5	71.48	75	72.22	70.99	75.31		69.88	78.92	77.71	78.92	99.4	95.18	71.08
LSV Belgium 2015 - KM886902	81.67	79.45	79.59	72.52	72.92	75.48	91.19	100	70.83	65.03	68.21	63.15	66.67	88.14	88.14	69.49	69.88		91.18	77.58	82.88	69.28	70.48	98.19
LSV Belgium 2015 - KM886903	83.44	79.45	77.18	79.73	98.96	95.19	90.75	72.06	78.13	73.24	78.15	75.05	77.78	74.01	73.45	80.23	78.92	91.18		79.26	84.52	78.31	79.52	71.69
LSV Belgium 2015 - KM886904	80	74.43	81.68	80.18	80.21	74.52	83.26	76.47	73.96	91.89	73.51	70.29	74.07	76.84	76.84	85.88	77.71	77.58	79.26		85	77.11	80.12	72.89
LSV Belgium 2015 - KM886905	83.48	82.65	78.14	80.18	80.21	76.44	88.11	72.06	76.04	96.37	74.83	71.48	75.93	74.01	74.01	88.14	78.92	82.88	84.52	85		78.31	80.72	70.48
LSV e31 - KF768348	78.31	0	69.28	94.58	78.31	72.97	0	72.06	93.75	71	75.5	71.48	75	71.6	70.37	75.31	99.4	69.28	78.31	77.11	78.31		95.78	70.48
LSV e35 - KF768349	78.92	0	71.69	96.99	79.52	74.32	0	73.53	94.79	73.98	76.16	73.86	75.93	72.84	71.6	76.54	95.18	70.48	79.52	80.12	80.72	95.78		71.69
LSV e101 - KF768351	73.49	0	80.72	71.69	71.69	66.22	0	97.06	71.88	65.03	68.21	63.15	65.74	88.89	88.89	69.14	71.08	98.19	71.69	72.89	70.48	70.48	71.69
