# Supplementary material for: Honey Bee Infecting Lake Sinai Viruses
Source: Viruses. 2015 Jun 23;7(6):3285–309. doi: 10.3390/v7062772 (PMC4488739; doi:10.3390/v7062772)
Supplement: Supplementary file 1 [file viruses-07-02772-s001.zip › viruses-07-02772-supplementary/SuppTableS2 LSVs nt alignment.xlsx]

## Sheet: 3-22-15 All LSV nt alignment ma
Supplemental Table S2. Nucleotide alignment of all Lake Sinai virus sequences in NCBI database (March 2015).
Lake Sinai virus nucleotide sequences were aligned using the Geneious Alignment tool with the default cost matrix (65% similarity (5.0/-4.0).
	LSV1 HQ871931	LSV1 MT2014	LSV2 - HQ888865	LSV3 - JQ480620	LSV4 - JX878492	LSV4 MT2014	LSV5 JR -KC880125	LSV6 2014 MT	LSV7 2014MT	LSV Navarra JX045859	LSV 2015 Belgium KM886902	LSV Belgium 2015 KM886903	LSV Belgium 2015 KM886904	LSV Belgium 2015 KM886905	LSV5 JR -KC880121	LSV5 JR -KC880123	LSV5 JR - KC880122	LSV5 JR - KC880124	LSV5 JR - KC880126	LSV 55 -KJ561228	LSV 56 -KJ561229	LSV 324 -KJ561227	LSV Av -KF768350	LSV e31 KF768348	LSV e35 KF768349	LSV e101 -KF768351
LSV1 HQ871931		97.724	69.806	79.117	78.756	82.532	83.103	82.456	63.14	77.655	70.037	74.393	69.337	74.138	82.927	79.931	77.413	82.857	85.321	74.019	73.458	82.21	77.711	77.711	78.112	74.598
LSV1 MT2014	97.724		70.789	0	0	0	0	100	0	0	70.865	71.168	66.161	73.445	0	0	0	0	0	0	0	0	0	0	0	0
LSV2 - HQ888865	69.806	70.789		78.251	76.897	78.72	76.083	75.292	63.636	73.418	77.653	69.578	73.724	72.656	84.878	79.585	75.741	76.484	80.734	88.224	88.598	77.757	75.752	75.752	77.154	81.263
LSV3 - JQ480620	79.117	0	78.251		81.088	81.444	76.581	87.5	0	73.659	76.722	81.362	79.716	80.165	80.244	96.021	77.29	77.033	80.275	76.168	76.542	77.809	94.478	94.679	98.293	75.502
LSV4 - JX878492	78.756	0	76.897	81.088		94.105	77.964	80	0	70.732	76.684	98.618	77.72	77.72	81.951	83.045	75.186	77.802	80.734	74.579	74.393	77.341	79.92	79.719	80.723	75.402
LSV4 MT2014	82.532	0	78.72	81.444	94.105		79.545	89.503	0	63.095	81.09	95.513	80.449	82.372	80.488	82.353	76.957	79.75	82.263	74.713	74.253	77.189	80.631	80.405	81.532	74.662
LSV5 JR -KC880125	83.103	0	76.083	76.581	77.964	79.545		0	0	52.778	68.083	78.36	76.383	76.779	78.322	80.911	76.877	97.736	98.391	70.571	70.571	76.779	75.198	75.593	76.779	67.688
LSV6 2014 MT	82.456	100	75.292	87.5	80	89.503	0		0	0	82.602	82.602	76.462	79.386	0	0	0	0	0	0	0	0	100	100	100	100
LSV7 2014MT	63.14	0	63.636	0	0	0	0	0		76.923	65.124	61.983	64.298	64.628	0	0	0	0	0	0	0	0	0	0	0	0
LSV Navarra JX045859	77.655	0	73.418	73.659	70.732	63.095	52.778	0	76.923		74.485	74.96	77.179	78.605	0	0	77.446	66.429	50	63.784	64.324	95.109	68.116	68.116	68.841	67.029
LSV 2015 Belgium KM886902	70.037	70.865	77.653	76.722	76.684	81.09	68.083	82.602	65.124	74.485		76.31	72.424	79.938	100	77.163	72.958	71.868	73.089	83.738	83.551	74.345	74.699	74.498	75.502	98.695
LSV Belgium 2015 KM886903	74.393	71.168	69.578	81.362	98.618	95.513	78.36	82.602	61.983	74.96	76.31		68.426	73.17	81.951	83.045	75.186	78.022	81.04	74.953	74.766	77.528	80.12	79.92	80.924	75.602
LSV Belgium 2015 KM886904	69.337	66.161	73.724	79.716	77.72	80.449	76.383	76.462	64.298	77.179	72.424	68.426		72.386	85.366	82.699	96.473	76.703	80.122	75.14	75.14	86.891	78.112	77.912	79.518	76.406
LSV Belgium 2015 KM886905	74.138	73.445	72.656	80.165	77.72	82.372	76.779	79.386	64.628	78.605	79.938	73.17	72.386		82.439	83.391	98.948	77.143	80.734	73.458	73.458	88.202	78.514	78.313	80.12	74.799
LSV5 JR -KC880121	82.927	0	84.878	80.244	81.951	80.488	78.322	0	0	0	100	81.951	85.366	82.439		79.024	81.585	79.024	79.512	90.732	90.732	80.976	81.463	80.976	80.976	99.024
LSV5 JR -KC880123	79.931	0	79.585	96.021	83.045	82.353	80.911	0	0	0	77.163	83.045	82.699	83.391	79.024		82.18	81.315	82.353	78.893	78.201	81.315	94.81	95.156	95.848	77.163
LSV5 JR - KC880122	77.413	0	75.741	77.29	75.186	76.957	76.877	0	0	77.446	72.958	75.186	96.473	98.948	81.585	82.18		76.481	80.581	71.79	71.543	87.067	75.681	75.433	77.661	73.082
LSV5 JR - KC880124	82.857	0	76.484	77.033	77.802	79.75	97.736	0	0	66.429	71.868	78.022	76.703	77.143	79.024	81.315	76.481		98.165	72.308	72.747	76.923	76.652	76.872	77.093	71.586
LSV5 JR - KC880126	85.321	0	80.734	80.275	80.734	82.263	98.391	0	0	50	73.089	81.04	80.122	80.734	79.512	82.353	80.581	98.165		76.147	76.758	80.428	79.817	80.122	80.428	72.783
LSV 55 -KJ561228	74.019	0	88.224	76.168	74.579	74.713	70.571	0	0	63.784	83.738	74.953	75.14	73.458	90.732	78.893	71.79	72.308	76.147		98.689	73.084	75.665	75.46	75.869	84.56
LSV 56 -KJ561229	73.458	0	88.598	76.542	74.393	74.253	70.571	0	0	64.324	83.551	74.766	75.14	73.458	90.732	78.201	71.543	72.747	76.758	98.689		72.71	75.256	75.051	75.869	84.151
LSV 324 -KJ561227	82.21	0	77.757	77.809	77.341	77.189	76.779	0	0	95.109	74.345	77.528	86.891	88.202	80.976	81.315	87.067	76.923	80.428	73.084	72.71		77.049	77.049	77.254	74.283
LSV Av -KF768350	77.711	0	75.752	94.478	79.92	80.631	75.198	100	0	68.116	74.699	80.12	78.112	78.514	81.463	94.81	75.681	76.652	79.817	75.665	75.256	77.049		99.799	94.98	75.602
LSV e31 KF768348	77.711	0	75.752	94.679	79.719	80.405	75.593	100	0	68.116	74.498	79.92	77.912	78.313	80.976	95.156	75.433	76.872	80.122	75.46	75.051	77.049	99.799		95.181	75.402
LSV e35 KF768349	78.112	0	77.154	98.293	80.723	81.532	76.779	100	0	68.841	75.502	80.924	79.518	80.12	80.976	95.848	77.661	77.093	80.428	75.869	75.869	77.254	94.98	95.181		76.205
LSV e101 -KF768351	74.598	0	81.263	75.502	75.402	74.662	67.688	100	0	67.029	98.695	75.602	76.406	74.799	99.024	77.163	73.082	71.586	72.783	84.56	84.151	74.283	75.602	75.402	76.205
