# Supplementary material for: Honey Bee Infecting Lake Sinai Viruses
Source: Viruses. 2015 Jun 23;7(6):3285–309. doi: 10.3390/v7062772 (PMC4488739; doi:10.3390/v7062772)
Supplement: Supplementary file 1 [file viruses-07-02772-s001.zip › viruses-07-02772-supplementary/SuppTableS4 MassSpec.xlsx]

## Sheet: LSV2 capsid mass spec data1
Supplemental Table S4. LSV2 capsid protein validation by mass spectrometry.
The putative LSV2 capsid protein band (53.7 kDA, Figure 4C) was excised from the acrylamide gel, subjected to in-gel digestion, and the peptide products were detected via nano-HPLC-ESI mass spectrometry. Protein identification was conducted against a concatenated target/decoy version of a database that included all Apis proteins in TrEMBL, all Human proteins in SwissProt, and additional proteins …
MS LSV peptide #	Protein	Other Protein(s)	Peptide Protein(s)	Protein Description	Other Protein Description(s)	Peptide Proteins Description(s)	Protein Inference	Sequence	Sequence Tagged	Enzymatic	Peptide Start	Peptide End	Score	Confidence
1	335057591			Lake Sinai virus 2 capsid protein			Single Protein	NVESSSQTVSSMPR	NH2-NVESSSQTVSSMPR-COOH	TRUE	286	300	100	100
2	335057591			Lake Sinai virus 2 capsid protein			Single Protein	MNPPTTTTTTTR	ace-MNPPTTTTTTTR-COOH	TRUE	1	13	100	100
3	335057591			Lake Sinai virus 2 capsid protein			Single Protein	ATDGFYMPVLSSSR	NH2-ATDGFYMPVLSSSR-COOH	TRUE	326	340	100	100
4	335057591			Lake Sinai virus 2 capsid protein			Single Protein	HEPTYDQIALDAADR	NH2-HEPTYDQIALDAADR-COOH	TRUE	432	447	100	100
5	335057591			Lake Sinai virus 2 capsid protein			Single Protein	ATDGFYMPVLSSSR	NH2-ATDGFYM<ox>PVLSSSR-COOH	TRUE	326	340	100	100
6	335057591			Lake Sinai virus 2 capsid protein			Single Protein	NLMPHAYPAAYN	NH2-NLMPHAYPAAYN-COOH	FALSE	449	461	100	100
7	335057591			Lake Sinai virus 2 capsid protein			Single Protein	LYPHTPTAF	NH2-LYPHTPTAF-COOH	FALSE	168	177	100	100
8	335057591			Lake Sinai virus 2 capsid protein			Single Protein	VQLTPNSATR	NH2-VQLTPNSATR-COOH	TRUE	19	29	100	100
9	335057591			Lake Sinai virus 2 capsid protein			Single Protein	MNPPTTTTTTTR	ace-M<ox>NPPTTTTTTTR-COOH	TRUE	1	13	100	100
10	335057591			Lake Sinai virus 2 capsid protein			Single Protein	ALTEQTPNFPQR	NH2-ALTEQTPNFPQR-COOH	FALSE	177	189	100	100
	O77061	A0A088AU25; A0A088AU26; C6K482		Major royal jelly protein 2 (MRJP2_APIME)	Uncharacterized protein (A0A088AU25_APIME); Uncharacterized protein (A0A088AU26_APIME); Major royal jelly protein 2 (C6K482_APIME)		Related Proteins	IVNDDFNFDDVNFR	NH2-IVNDDFNFDDVNFR-COOH	TRUE	386; 260; 410; 386	400; 274; 424; 400	100	100
12	P13645			Keratin, type I cytoskeletal 10 (K1C10_HUMAN)			Single Protein	ADLEMQIESLTEELAYLK	NH2-ADLEMQIESLTEELAYLK-COOH	TRUE	267	285	100	100
13	P08779		P02533; P13646; P19012	Keratin, type I cytoskeletal 16 (K1C16_HUMAN)		Keratin, type I cytoskeletal 14 (K1C14_HUMAN); Keratin, type I cytoskeletal 13 (K1C13_HUMAN); Keratin, type I cytoskeletal 15 (K1C15_HUMAN)	Related Proteins	ALEEANADLEVK	NH2-ALEEANADLEVK-COOH	TRUE	137; 135; 124; 125	149; 147; 136; 137	100	100
14	P13645			Keratin, type I cytoskeletal 10 (K1C10_HUMAN)			Single Protein	ALEESNYELEGK	NH2-ALEESNYELEGK-COOH	TRUE	166	178	100	100
15	P04264		Q3SY84; Q7RTS7; Q86Y46	Keratin, type II cytoskeletal 1 (K2C1_HUMAN)		Keratin, type II cytoskeletal 71 (K2C71_HUMAN); Keratin, type II cytoskeletal 74 (K2C74_HUMAN); Keratin, type II cytoskeletal 73 (K2C73_HUMAN)	Related Proteins	NVEIDPEIQK	NH2-NVEIDPEIQK-COOH	FALSE	166; 116; 126; 118	176; 126; 136; 128	100	100
16	P04264			Keratin, type II cytoskeletal 1 (K2C1_HUMAN)			Single Protein	LDNLQQEIDFLTAL	NH2-LDNLQQEIDFLTAL-COOH	FALSE	305	319	100	100
17	P13645			Keratin, type I cytoskeletal 10 (K1C10_HUMAN)			Single Protein	ELTTEIDNNIEQISSY	NH2-ELTTEIDNNIEQISSY-COOH	FALSE	346	362	100	100
18	P35527			Keratin, type I cytoskeletal 9 (K1C9_HUMAN)			Single Protein	QEYEQLIAK	NH2-QEYEQLIAK-COOH	TRUE	328	337	100	100
18	P04264			Keratin, type II cytoskeletal 1 (K2C1_HUMAN)			Single Protein	SLDLDSIIAEVK	NH2-SLDLDSIIAEVK-COOH	TRUE	344	356	100	100
19	P35527			Keratin, type I cytoskeletal 9 (K1C9_HUMAN)			Single Protein	DIENQYETQITQIEHEVSSSGQEVQSSAK	NH2-DIENQYETQITQIEHEVSSSGQEVQSSAK-COOH	TRUE	340	369	100	100
19	P04264			Keratin, type II cytoskeletal 1 (K2C1_HUMAN)			Single Protein	LDNLQQEIDFL	NH2-LDNLQQEIDFL-COOH	FALSE	305	316	100	100
20	P04264			Keratin, type II cytoskeletal 1 (K2C1_HUMAN)			Single Protein	SLVNLGGSK	NH2-SLVNLGGSK-COOH	TRUE	66	75	100	100
21	P35908			Keratin, type II cytoskeletal 2 epidermal (K22E_HUMAN)			Single Protein	VDLLNQEIEFLK	NH2-VDLLNQEIEFLK-COOH	TRUE	303	315	100	100
22	A0A088APU8			Uncharacterized protein (A0A088APU8_APIME)			Single Protein	EKAVTQDEVQIIEGTDEK	NH2-EKAVTQDEVQIIEGTDEK-COOH	TRUE	554	572	100	100
23	P04264			Keratin, type II cytoskeletal 1 (K2C1_HUMAN)			Single Protein	WELLQQVDTSTR	NH2-WELLQQVDTSTR-COOH	TRUE	212	224	100	100
24	P02538	P04259; P48668		Keratin, type II cytoskeletal 6A (K2C6A_HUMAN)	Keratin, type II cytoskeletal 6B (K2C6B_HUMAN); Keratin, type II cytoskeletal 6C (K2C6C_HUMAN)		Related Proteins	ADTLTDEINFLR	NH2-ADTLTDEINFLR-COOH	TRUE	288; 288; 288	300; 300; 300	100	100
25	P35527			Keratin, type I cytoskeletal 9 (K1C9_HUMAN)			Single Protein	GFGGASGGGY	NH2-GFGGASGGGY-COOH	FALSE	96	106	100	100
26	P04264			Keratin, type II cytoskeletal 1 (K2C1_HUMAN)			Single Protein	SLLQPLNVEIDPEIQK	NH2-SLLQPLNVEIDPEIQK-COOH	FALSE	160	176	100	100
27	P04264			Keratin, type II cytoskeletal 1 (K2C1_HUMAN)			Single Protein	TLLEGEESR	NH2-TLLEGEESR-COOH	TRUE	484	493	100	100
28	P04264		P05787; P08729; P14136; P19013; Q6KB66	Keratin, type II cytoskeletal 1 (K2C1_HUMAN)		Keratin, type II cytoskeletal 8 (K2C8_HUMAN); Keratin, type II cytoskeletal 7 (K2C7_HUMAN); Glial fibrillary acidic protein (GFAP_HUMAN); Keratin, type II cytoskeletal 4 (K2C4_HUMAN); Keratin, type II cytoskeletal 80 (K2C80_HUMAN)	Unrelated Proteins	LALDLEIATY	NH2-LALDLEIATY-COOH	FALSE	473; 382; 383; 357; 444; 374	483; 392; 393; 367; 454; 384	100	100
29	P04264			Keratin, type II cytoskeletal 1 (K2C1_HUMAN)			Single Protein	SLNNQFASFIDK	NH2-SLNNQFASFIDK-COOH	TRUE	186	198	100	100
30	shared peptide	P04259; P48668	O95678; P02538; P04259; P13647; P35908; P48668; Q5XKE5	shared peptide	Keratin, type II cytoskeletal 6B (K2C6B_HUMAN); Keratin, type II cytoskeletal 6C (K2C6C_HUMAN)	Keratin, type II cytoskeletal 75 (K2C75_HUMAN); Keratin, type II cytoskeletal 6A (K2C6A_HUMAN); Keratin, type II cytoskeletal 6B (K2C6B_HUMAN); Keratin, type II cytoskeletal 5 (K2C5_HUMAN); Keratin, type II cytoskeletal 2 epidermal (K22E_HUMAN); Keratin, type II cytoskeletal 6C (K2C6C_HUMAN); Keratin, type II cytoskeletal 79 (K2C79_HUMAN)	Related Proteins	NLDLDSIIAEVK	NH2-NLDLDSIIAEVK-COOH	TRUE	327; 327; 313; 327; 327; 332; 342; 327; 308	339; 339; 325; 339; 339; 344; 354; 339; 320	100	100
31	P35527			Keratin, type I cytoskeletal 9 (K1C9_HUMAN)			Single Protein	SDLEMQYETLQEELM	NH2-SDLEMQYETLQEELM-COOH	FALSE	272	287	100	100
32	P13645			Keratin, type I cytoskeletal 10 (K1C10_HUMAN)			Single Protein	ELTTEIDNNIEQISSYK	NH2-ELTTEIDNNIEQISSYK-COOH	TRUE	346	363	100	100
33	P0CG47	P0CG48; P62979; P62987		Polyubiquitin-B (UBB_HUMAN)	Polyubiquitin-C (UBC_HUMAN); Ubiquitin-40S ribosomal protein S27a (RS27A_HUMAN); Ubiquitin-60S ribosomal protein L40 (RL40_HUMAN)		Related and Unrelated Proteins	TITLEVEPSDTIENVK	NH2-TITLEVEPSDTIENVK-COOH	TRUE	12, 88, 164; 12, 88, 164, 240, 316, 392, 468, 544, 620; 12; 12	28, 104, 180; 28, 104, 180, 256, 332, 408, 484, 560, 636; 28; 28	100	100
34	P35527			Keratin, type I cytoskeletal 9 (K1C9_HUMAN)			Single Protein	QEYEQLIAK	pyro-QEYEQLIAK-COOH	TRUE	328	337	100	100
35	P04264			Keratin, type II cytoskeletal 1 (K2C1_HUMAN)			Single Protein	LDNLQQEIDFLTA	NH2-LDNLQQEIDFLTA-COOH	FALSE	305	318	100	100
36	P04264			Keratin, type II cytoskeletal 1 (K2C1_HUMAN)			Single Protein	LNDLEDALQQAK	NH2-LNDLEDALQQAK-COOH	TRUE	444	456	100	100
37	P08779			Keratin, type I cytoskeletal 16 (K1C16_HUMAN)			Single Protein	GQTGGDVNVEMDAAPGVDLSR	NH2-GQTGGDVNVEMDAAPGVDLSR-COOH	TRUE	264	285	100	100
38	P55774			C-C motif chemokine 18 (CCL18_HUMAN)			Single Protein	QICADPNKK	pyro-QIC<cmm>ADPNKK-COOH	TRUE	68	77	100	100
39	P13645			Keratin, type I cytoskeletal 10 (K1C10_HUMAN)			Single Protein	QSLEASLAETEGR	NH2-QSLEASLAETEGR-COOH	TRUE	387	400	100	100
40	P35527		A0A088A796	Keratin, type I cytoskeletal 9 (K1C9_HUMAN)		Uncharacterized protein (A0A088A796_APIME)	Unrelated Proteins	FSSSSGY	NH2-FSSSSGY-COOH	FALSE	47; 126	54; 133	100	100
41	P35527			Keratin, type I cytoskeletal 9 (K1C9_HUMAN)			Single Protein	SGGGGGGGLGSGGSIR	NH2-SGGGGGGGLGSGGSIR-COOH	TRUE	14	30	100	100
42	P04264			Keratin, type II cytoskeletal 1 (K2C1_HUMAN)			Single Protein	TNAENEFVTIK	NH2-TNAENEFVTIK-COOH	TRUE	278	289	100	100
43	P02538	P04259; P48668	P12035	Keratin, type II cytoskeletal 6A (K2C6A_HUMAN)	Keratin, type II cytoskeletal 6B (K2C6B_HUMAN); Keratin, type II cytoskeletal 6C (K2C6C_HUMAN)	Keratin, type II cytoskeletal 3 (K2C3_HUMAN)	Related Proteins	TAAENEFVTLK	NH2-TAAENEFVTLK-COOH	TRUE	261; 261; 261; 298	272; 272; 272; 309	100	100
44	shared peptide		P04264; P35908; Q7Z794	shared peptide		Keratin, type II cytoskeletal 1 (K2C1_HUMAN); Keratin, type II cytoskeletal 2 epidermal (K22E_HUMAN); Keratin, type II cytoskeletal 1b (K2C1B_HUMAN)	Related Proteins	FLEQQNQVLQTK	NH2-FLEQQNQVLQTK-COOH	TRUE	200; 198; 184	212; 210; 196	100	100
45	P35527			Keratin, type I cytoskeletal 9 (K1C9_HUMAN)			Single Protein	VQALEEANNDLENK	NH2-VQALEEANNDLENK-COOH	TRUE	171	185	100	100
46	P04264			Keratin, type II cytoskeletal 1 (K2C1_HUMAN)			Single Protein	AQYEDIAQK	NH2-AQYEDIAQK-COOH	TRUE	356	365	100	100
47	P13645			Keratin, type I cytoskeletal 10 (K1C10_HUMAN)			Single Protein	SLLEGEGSSGGGGR	NH2-SLLEGEGSSGGGGR-COOH	TRUE	451	465	100	100
48	P35908			Keratin, type II cytoskeletal 2 epidermal (K22E_HUMAN)			Single Protein	TAAENDFVTLK	NH2-TAAENDFVTLK-COOH	TRUE	276	287	100	100
49	P35527			Keratin, type I cytoskeletal 9 (K1C9_HUMAN)			Single Protein	TLLDIDNTR	NH2-TLLDIDNTR-COOH	TRUE	225	234	100	100

## Sheet: LSV2 capsid mass spec data2
Supplemental Table S4. LSV2 capsid protein validation by mass spectrometry.
The putative LSV2 capsid protein band (53.7 kDA, Figure 4C) was excised from the acrylamide gel, subjected to in-gel digestion, and the peptide products were detected via nano-HPLC-ESI mass spectrometry. Protein identification was conducted against a concatenated target/decoy version of a database that included all Apis proteins in TrEMBL, all Human proteins in SwissProt, and additional proteins …
Accession	Other Protein(s) (alphabetical order)	Complete Protein Group (alphabetical order)	Protein Inference Class	Description	Gene Name	Chromosome	Sequence Coverage (%)	Observable Coverage (%)	Non Enzymatic Peptides	Confident PTM Sites	Ambiguous PTM Sites	#Validated Peptides	#Validated Spectra	emPAI	NSAF	MW (kDa)	Score	Confidence
P04264		P04264	Single Protein	Keratin, type II cytoskeletal 1 (K2C1_HUMAN)	KRT1		21.4286	69.2547	TRUE			15	15	0.701254	0.00743063	65.999	100	100
GI: 335057591		335057591	Single Protein	Lake Sinai virus 2 capsid protein			18.8462	75.7692	TRUE	oxidation of m (M1, M332)		10	12	0.649648	0.00804537	57.2498	100	100
P35527		P35527	Single Protein	Keratin, type I cytoskeletal 9 (K1C9_HUMAN)	KRT9		17.496	68.3788	TRUE			9	9	0.513561	0.00664077	62.0268	100	100
P13645		P13645	Single Protein	Keratin, type I cytoskeletal 10 (K1C10_HUMAN)	KRT10		12.6712	71.9178	TRUE			6	7	0.341713	0.00821429	58.7917	100	100
P35908		P35908	Single Protein	Keratin, type II cytoskeletal 2 epidermal (K22E_HUMAN)	KRT2		7.35524	93.1142	FALSE			4	4	0.152228	0.00322129	65.3932	100	100
P02538	P04259, P48668	P02538, P04259, P48668	Related Proteins	Keratin, type II cytoskeletal 6A (K2C6A_HUMAN)	KRT6A		6.20567	76.9504	FALSE			3	3	0.110336	0.00364823	60.0083	100	100
P08779		P08779	Single Protein	Keratin, type I cytoskeletal 16 (K1C16_HUMAN)	KRT16		6.97674	86.6808	FALSE			2	2	0.100694	0.00365854	51.2362	100	100
A0A088APU8		A0A088APU8	Single Protein	Uncharacterized protein (A0A088APU8_APIME)	LOC409965		1.21704	82.1501	FALSE			1	1	0.0101952	0.000823	165.72	100	100
O77061	A0A088AU25, A0A088AU26, C6K482	A0A088AU25, A0A088AU26, C6K482, O77061	Related Proteins	Major royal jelly protein 2 (MRJP2_APIME)	MRJP2		3.09735	92.2566	FALSE			1	1	0.0513302	0.00239808	51.0414	100	100
P0CG47	P0CG48, P62979, P62987	P0CG47, P0CG48, P62979, P62987	Related and Unrelated Proteins	Polyubiquitin-B (UBB_HUMAN)	UBB		20.9607	100	FALSE			1	1	0.0722672	0.0014556	25.7458	100	100
P55774		P55774	Single Protein	C-C motif chemokine 18 (CCL18_HUMAN)	CCL18		10.1124	100	FALSE	carbamidomethyl c(C70)		1	1	0.258925	0.011236	9.84211	100	100
