# Supplementary material for: Honey Bee Infecting Lake Sinai Viruses
Source: Viruses. 2015 Jun 23;7(6):3285–309. doi: 10.3390/v7062772 (PMC4488739; doi:10.3390/v7062772)
Supplement: Supplementary file 1 [file viruses-07-02772-s001.zip › viruses-07-02772-supplementary/SupTableS5_v2.xlsx]

## Sheet: Table S5
Supplemental Table S5. Complete PCR and qPCR results from small colony monitoring project.
Honey bee colony health, pathogen prevalence (PCR) and abundance (qPCR) was monitored from January - March 2013. Samples were obtained from six honey bee colonies at 3 or 4 different time points (n=6 colonies, 20 total sampling events).
Honey bee colonies that were weak (< 5 frames, n=3) at the onset of the study are labeled W1, W2, and W3, and colonies that were strong (>9 frames, n=3) at the onset of the study are labeled S1, S2, and S3; colony strengths (i.e., weak (W) or strong (S)) were recorded at each sampling event.
List of pathogen specific PCR tests and abbreviations used in this table is as follows: Lake Sinai virus 2 (LSV2), LSV1, Black queen cell virus (BQCV), Nosema ceranae (Nos.), Crithidia mellificae / Lotmaria passim (Tryp.), and Deformed wing virus (DWV).
PCR positive results are indicated by "1", negative results are indicated by "0", and not tested with NA.
Quantitative PCR was utilized to assess LSV2, LSV1, BQCV, Nosema ceranae, and trypanosomatid (Crithidia mellificae / Lotmaria passim) abundance since the majority of the samples tested positive for these pathogens.
Colony	Strength	Month	Day	Year	LSV2 PCR	LSV2 qPCR	LSV1 PCR	LSV1 qPCR	BQCV PCR	BQCV qPCR	Nos. PCR	Nos. qPCR	Tryp. PCR	Tryp. qPCR	DWV PCR	DWV qPCR
W1	W	January	7	2013	1	8.74577e+08	1	64315	1	9858.78	1	5294.9	1	561.298	0	NA
W1	W	January	22	2013	1	9.3006e+08	1	13064.8	1	3.11815e+07	1	43267.3	1	39.6294	1	NA
W1	W	February	10	2013	1	6.99134e+07	1	1.29432e+06	1	4.18204e+06	1	26622.9	1	142.866	1	NA
W1	S	March	18	2013	1	1937.1	1	17418.3	1	8690.99	1	260.494	1	234.367	0	NA
W2	W	January	7	2013	1	1.32733e+06	1	1.85722e+08	1	524805	1	239.53	1	2295.02	0	NA
W2	W	January	22	2013	1	2.32522e+08	1	1.06166e+07	1	665542	0	NA	1	169.14	0	NA
W2	W	February	10	2013	1	9.61988e+07	1	4.09237e+07	1	1.23318e+09	1	59193.2	1	878.563	0	NA
W3	W	January	7	2013	1	585555	1	3.70306e+08	1	12851.3	1	31244.5	1	114.552	0	NA
W3	W	January	22	2013	1	494871	1	6.49435e+07	1	63572.3	1	22199.4	1	158.625	0	NA
W3	W	February	10	2013	1	1.8926e+08	1	1.41854e+07	1	4.13002e+08	1	41053.9	1	190.775	0	NA
S1	S	January	7	2013	1	772.946	1	464.704	1	3689.15	1	222.302	1	270.314	0	NA
S1	S	January	22	2013	1	1324.09	1	3774.32	1	10350.7	1	256.956	1	242.768	0	NA
S1	S	February	10	2013	1	40593.7	1	650.443	1	3346.17	1	229.869	1	562.657	0	NA
S2	S	January	7	2013	1	718.852	1	496.439	1	10002.6	1	220.137	1	3371.47	1	NA
S2	S	January	22	2013	1	942.09	1	437.284	1	17437.8	1	27253.2	1	160.713	1	NA
S2	S	February	10	2013	1	6.22887e+08	1	4807.33	1	9247.04	0	NA	1	428.086	1	NA
S3	S	January	7	2013	1	276.027	1	17139.9	1	4826.6	1	196.108	1	279.531	0	NA
S3	S	January	22	2013	1	1004.03	1	17866.2	1	2.0122e+06	1	200.861	1	278.276	0	NA
S3	S	February	10	2013	1	744365	1	13823.8	1	2144.97	1	4642.75	1	1133.96	0	NA
S3	S	March	18	2013	1	1510.04	1	16904	1	10134.3	1	322.475	1	220.364	0	NA
